# Supplementary material for: A Real-World Study on the Quality of Life of Consumers with Dentine Hypersensitivity and the Benefits of Hypersensitivity Toothpaste Use
Source: Int J Environ Res Public Health. 2025 Jan 27;22(2):175. doi: 10.3390/ijerph22020175 (PMC11855150; doi:10.3390/ijerph22020175)
Supplement: Supplementary file 1 [file ijerph-22-00175-s001.zip]

Archive with 1 entries (1 files):
- ijerph-3435195-supplementary.pdf
